# Supplementary material for: Rapid Genetic Diagnosis of Citrin Deficiency by Multicolor Melting Curve Analysis
Source: Front Pediatr. 2021 May 5;9:654527. doi: 10.3389/fped.2021.654527 (PMC8133314; doi:10.3389/fped.2021.654527)
Supplement: Supplementary file 1 [file Table_1.xlsx]

## Sheet: Table S1
Table S1 The raw data of the verification assay
Sample No.	Sample type	Known genotype	Phenotype (brief clinical description)	c.851_854del (FAM channel)			c.1638_1660dup (CY5 channel)			IVS6+5G>A (CY5 channel)			IVS16ins3kb (ROX channel)		Result
				Tm1 (Mutant)	Tm2 (Wild-type)		Tm1 (Mutant)	Tm2 (Wild-type)		Tm1 (Mutant)	Tm2 (Wild-type)		Tm1 (Mutant)	Tm2 (Wild-type)
CitrinA001	Peripheral blood	WT/WT	Normal	NA	71.19		NA	69.65		NA	58.26		NA	67.21	WT/WT
CitrinA002	Peripheral blood	WT/WT	Normal	NA	71.33		NA	69.79		NA	58.38		NA	67.32	WT/WT
CitrinA003	Peripheral blood	WT/c.851_854del	Normal	63.96	71.39		NA	69.88		NA	58.23		NA	67.14	WT/c.851_854del
CitrinA004	Peripheral blood	WT/WT	Normal	NA	71.16		NA	69.76		NA	58.24		NA	67.13	WT/WT
CitrinA005	Peripheral blood	WT/WT	Normal	NA	71.22		NA	69.76		NA	58.29		NA	67.2	WT/WT
CitrinA006	Peripheral blood	WT/c.851_854del	Normal	63.87	71.37		NA	69.85		NA	58.38		NA	67.26	WT/c.851_854del
CitrinA007	Peripheral blood	WT/c.851_854del	Normal	63.85	71.35		NA	69.81		NA	58.31		NA	67.24	WT/c.851_854del
CitrinA008	Peripheral blood	WT/WT	Normal	NA	71.21		NA	69.7		NA	58.33		NA	67.22	WT/WT
CitrinA009	Peripheral blood	WT/WT	Normal	NA	71.23		NA	69.74		NA	58.38		NA	67.24	WT/WT
CitrinA010	Peripheral blood	WT/IVS6+5G>A	Normal	NA	71.26		NA	69.8		51.42	58.43		NA	67.29	WT/IVS6+5G>A
CitrinA011	Peripheral blood	WT/c.851_854del	Normal	63.88	71.33		NA	69.77		NA	58.37		NA	67.25	WT/c.851_854del
CitrinA012	Peripheral blood	WT/WT	Normal	NA	71.25		NA	69.8		NA	58.39		NA	67.28	WT/WT
CitrinA013	Peripheral blood	WT/IVS6+5G>A	Normal	NA	71.24		NA	69.75		51.36	58.37		NA	67.27	WT/IVS6+5G>A
CitrinA014	Peripheral blood	c.851_854del/IVS16ins3kb	Citrin deficiency (cholestasis, jaundice)	63.98	71.36		NA	69.87		NA	58.24		57.52	67.12	c.851_854del/IVS16ins3kb
CitrinA015	Peripheral blood	WT/WT	Normal	NA	71.28		NA	69.73		NA	58.35		NA	67.3	WT/WT
CitrinA016	Peripheral blood	WT/WT	Normal	NA	71.28		NA	69.84		NA	58.31		NA	67.26	WT/WT
CitrinA017	Peripheral blood	WT/c.1638_1660dup	Normal	NA	71.3		75.66	69.81		NA	58.37		NA	67.31	WT/c.1638_1660dup
CitrinA018	Peripheral blood	c.851_854del/c.851_854del	Citrin deficiency (hyperammonemia, liver dysfunction)	64.09	NA		NA	69.91		NA	58.35		NA	67.22	c.851_854del/c.851_854del
CitrinA019	Peripheral blood	WT/WT	Normal	NA	71.21		NA	69.77		NA	58.29		NA	67.2	WT/WT
CitrinA020	Peripheral blood	WT/WT	Normal	NA	71.24		NA	69.78		NA	58.51		NA	67.27	WT/WT
CitrinA021	Peripheral blood	WT/c.1638_1660dup	Normal	NA	71.28		75.69	69.9		NA	57.98		NA	67.17	WT/c.1638_1660dup
CitrinA022	Peripheral blood	c.851_854del/c.851_854del	Citrin deficiency (cholestasis, liver dysfunction)	64.12	NA		NA	69.92		NA	58.3		NA	67.22	c.851_854del/c.851_854del
CitrinA023	Peripheral blood	WT/WT	Normal	NA	71.2		NA	69.63		NA	58.25		NA	67.17	WT/WT
CitrinA024	Peripheral blood	WT/WT	Normal	NA	71.25		NA	69.75		NA	58.35		NA	67.23	WT/WT
CitrinA025	Peripheral blood	WT/IVS16ins3kb	Normal	NA	71.2		NA	69.78		NA	58.3		57.46	67.13	WT/IVS16ins3kb
CitrinA026	Peripheral blood	WT/c.851_854	Normal	64.03	71.44		NA	69.94		NA	58.41		NA	67.29	WT/c.851_854
CitrinA027	Peripheral blood	WT/WT	Normal	NA	71.18		NA	69.7		NA	58.32		NA	67.15	WT/WT
CitrinA028	Peripheral blood	WT/IVS16ins3kb	Normal	NA	71.2		NA	69.74		NA	58.29		57.42	67.13	WT/IVS16ins3kb
CitrinA029	Peripheral blood	c.851_854del/c.851_854del	Citrin deficiency (cholestasis, liver dysfunction)	63.91	NA		NA	69.72		NA	58.33		NA	67.21	c.851_854del/c.851_854del
NA: not applicable
