# Supplementary material for: Rapid Genetic Diagnosis of Citrin Deficiency by Multicolor Melting Curve Analysis
Source: Front Pediatr. 2021 May 5;9:654527. doi: 10.3389/fped.2021.654527 (PMC8133314; doi:10.3389/fped.2021.654527)
Supplement: Supplementary file 2 [file Table_2.xlsx]

## Sheet: Table S2
Table S2 The artificial DNA templates for the fifteen SLC25A13 genotypes
SLC25A13 Genotype	The plasmids and mixture ratio in the artificial DNA template
	c.851_854del			c.1638_1660dup			IVS6+5G>A			IVS16ins3kb
	Mutant (190 bp)*	Wild-type (194 bp)*		Mutant (213 bp)*	Wild-type (190 bp)*		Mutant (341 bp)*	Wild-type (341 bp)*		Mutant (340 bp)*	Wild-type (460 bp)*
WT/WT	NA	1		NA	1		NA	1		NA	1
WT/c.851_854del	0.5	0.5		NA	1		NA	1		NA	1
c.851_854del /c.851_854del	1	NA		NA	1		NA	1		NA	1
WT/c.1638_1660dup	NA	1		0.5	0.5		NA	1		NA	1
c.1638_1660dup /c.1638_1660dup	NA	1		1	NA		NA	1		NA	1
WT/IVS6+5G>A	NA	1		NA	1		0.5	0.5		NA	1
IVS6+5G>A/IVS6+5G>A	NA	1		NA	1		1	NA		NA	1
WT/IVS16ins3kb	NA	1		NA	1		NA	1		0.5	0.5
IVS16ins3kb/IVS16ins3kb	NA	1		NA	1		NA	1		1	NA
c.851_854del /c.1638_1660dup	0.5	0.5		0.5	0.5		NA	1		NA	1
c.851_854del /IVS6+5G>A	0.5	0.5		NA	1		0.5	0.5		NA	1
c.851_854del /IVS16ins3kb	0.5	0.5		NA	1		NA	1		0.5	0.5
c.1638_1660dup/IVS6+5G>A	NA	1		0.5	0.5		0.5	0.5		NA	1
c.1638_1660dup/IVS16ins3kb	NA	1		0.5	0.5		NA	1		0.5	0.5
IVS6+5G>A/IVS16ins3kb	NA	1		NA	1		0.5	0.5		0.5	0.5
*The size of chemically synthesized gene fragment cloned in the artificial plasmid and the sequence listed below; NA: not applicable.
The c.851_854 wild-type plasmid: AGAAAAAGAAGCCAAACTGAAGGCTATACTGAAATATGAGAAATGAAAAAAGGGATGTTTTTAAATTTTATAATGTAAATTGTAATAAATTGGTATATTTGTTGCTTGTGTTTGTTTTTCCCCTACAGACGTATGACCTTAGCAGACATTGAACGGATTGCTCCTCTGGAAGAGGGAACTCTGCCCTTTAACTT
The c.851_854 mutant plasmid: AGAAAAAGAAGCCAAACTGAAGGCTATACTGAAATATGAGAAATGAAAAAAGGGATGTTTTTAAATTTTATAATGTAAATTGTAATAAATTGGTATATTTGTTGCTTGTGTTTGTTTTTCCCCTACAGACGACCTTAGCAGACATTGAACGGATTGCTCCTCTGGAAGAGGGAACTCTGCCCTTTAACTT
The c.1638_1660dup wild-type plasmid: CAGTTATTTTTATATAGTGAGAATGTGACCAGACTGAGATGGTGTTGTGTCTCTCCTGCAGGTATGCCTGCAGCATCTTTAGTGACCCCTGCTGATGTTATCAAGACGAGATTACAGGTGGCTGCCCGGGCTGGCCAAACCACTTACAGCGGAGTGATAGACTGCTTTAGAAAGATACTGCGTGAAGAAG
The c.1638_1660dup mutant plasmid: CAGTTATTTTTATATAGTGAGAATGTGACCAGACTGAGATGGTGTTGTGTCTCTCCTGCAGGTATGCCTGCAGCATCTTTAGTGACCCCTGCTGATGTTATCAAGACGAGATTACAGGTGGCTGCCCGGGGAGATTACAGGTGGCTGCCCGGGCTGGCCAAACCACTTACAGCGGAGTGATAGACTGCTTTAGAAAGATACTGCGTGAAGAAG
The IVS6+5G>A wild-type plasmid: GGACAATGCTAGGACTGGGAGAGTCACAGCCATCGACTTCCGAGACATCATGGTCACCATCCGCCCCCATGTCTTGACTCCTTTTGTAGAAGAATGTCTAGTAGCTGTAAGTTGTAACTTGCCCTAATGAAGTGGTTTAACTCAGTAAATAAGGAATTATAAAAACAATTCTTATAAGTTATGTAGTGTTTTTTTTCTGTTGCAAACACTAACATTTTAATGTGATCACATACATTACTAAACTCAAACAAAGAGTGTGTTTTGGCTAGTTTTAGTGGGTAGGTTAATTTGTTGTCTGGGTAATACGGAATATCTTCGAGAAATACATTAGCTTTTTAAAG
The IVS6+5G>A mutant plasmid: GGACAATGCTAGGACTGGGAGAGTCACAGCCATCGACTTCCGAGACATCATGGTCACCATCCGCCCCCATGTCTTGACTCCTTTTGTAGAAGAATGTCTAGTAGCTGTAAATTGTAACTTGCCCTAATGAAGTGGTTTAACTCAGTAAATAAGGAATTATAAAAACAATTCTTATAAGTTATGTAGTGTTTTTTTTCTGTTGCAAACACTAACATTTTAATGTGATCACATACATTACTAAACTCAAACAAAGAGTGTGTTTTGGCTAGTTTTAGTGGGTAGGTTAATTTGTTGTCTGGGTAATACGGAATATCTTCGAGAAATACATTAGCTTTTTAAAG
The IVS16ins3kb wild-type plasmid: GAGTGATAGACTGCTTTAGAAAGATACTGCGTGAAGAAGGACCAAAAGCTCTGTGGAAGGGAGCTGGTGGTATGGAAATAATGTGTTCTTAACTAACTCTTTGGTATCAGGTAAATTTTTAAAATATCTAATTATATCTGTGATTTCTCCATTTTTTTAAAGCTCGTGTATTTCGATCCTCACCCCAGTTTGGTGTAACTTTGCTGACTTACGAATTGCTACAGCGATGGTTCTACATTGATTTTGGAGGAGTGTAAGTATCATGCTAAATCTGCTGCTAAATTTTGGCTGCTGCTAATGCTCTGTTGTCGTAGGGAAAGGTACCTCAGTCTAGTCTCTA
The IVS16ins3kb mutant plasmid: CTTTAGAAAGATACTGCGTGAAGAAGGACCAAAAGCTCTGTGGAAGGGAGCTGGTGGTATGGAAATAATGTGTTCTTAACTAACTCTTTGGTATCAGGTAAATTTTTAAAATATCTAATTATATCTGTGATTTCTCCATTTTTTTTTTTTTTTTTTTTAGTTTAATCATTTTTATTTCAAGTGTATTTAAAAAATCATAAATGGGGTTTCATAATCCAAAGTTGAAACATTTATTCTTCATAGCTTCAGAATTTAACAACCAATTGTAGACCATGCTTTCCAAATCCAGTCTTCTTTGCTATTTTTCAAAACTTCTGAGATCTAGTATTAAACTGCTCCATTCTAAATGTATAGTTTTAGATAAGTA…
