# Supplementary material for: Rapid Genetic Diagnosis of Citrin Deficiency by Multicolor Melting Curve Analysis
Source: Front Pediatr. 2021 May 5;9:654527. doi: 10.3389/fped.2021.654527 (PMC8133314; doi:10.3389/fped.2021.654527)
Supplement: Supplementary file 3 [file Table_3.xlsx]

## Sheet: Day 1
Table S3. The raw data of the reproducibility assay
Technician	Sample No.	Sample type	Genotype	Replicate	c.851_854del (FAM channel)			c.1638_1660dup (CY5 channel)			IVS6+5G>A (CY5 channel)			IVS16ins3kb (ROX channel)
					Tm1 (Mutant)	Tm2 (Wild-type)		Tm1 (Mutant)	Tm2 (Wild-type)		Tm1 (Mutant)	Tm2 (Wild-type)		Tm1 (Mutant)	Tm2 (Wild-type)
Technician 01	CitrinR001	Clinical Sample	WT/WT	Replicate1	NA	71.12		NA	69.6		NA	58.26		NA	67.11
				Replicate2	NA	71.48		NA	69.95		NA	58.5		NA	67.49
	CitrinR002	Clinical Sample	WT/c.851_854del	Replicate1	63.84	71.34		NA	69.81		NA	58.36		NA	67.28
				Replicate2	63.73	71.27		NA	69.71		NA	58.29		NA	67.24
	CitrinR003	Clinical Sample	WT/c.1638_1660dup	Replicate1	NA	71.21		75.91	69.5		NA	58.02		NA	67.04
				Replicate2	NA	71.18		75.52	69.63		NA	58.01		NA	67.05
	CitrinR004	Clinical Sample	WT/IVS6+5G>A	Replicate1	NA	71.29		NA	69.86		51.36	58.39		NA	67.17
				Replicate2	NA	71.23		NA	69.79		51.36	58.36		NA	67.21
	CitrinR005	Clinical Sample	WT/IVS16ins3kb	Replicate1	NA	71.27		NA	69.84		NA	58.32		57.52	67.28
				Replicate2	NA	71.19		NA	69.74		NA	58.21		57.5	67.2
	CitrinR006	Plasmid	c.851_854del/c.851_854del	Replicate1	64.01	NA		NA	69.76		NA	58.28		NA	67.22
				Replicate2	63.91	NA		NA	69.62		NA	58.2		NA	67.12
	CitrinR007	Plasmid	c.1638_1660dup/c.1638_1660dup	Replicate1	NA	71.34		75.48	NA		NA	58.3		NA	67.25
				Replicate2	NA	71.22		75.44	NA		NA	58.32		NA	67.21
	CitrinR008	Plasmid	IVS6+5G>A/IVS6+5G>A	Replicate1	NA	71.39		NA	69.79		51.33	NA		NA	67.14
				Replicate2	NA	71.31		NA	69.78		51.28	NA		NA	67.21
	CitrinR009	Plasmid	IVS16ins3kb/IVS16ins3kb	Replicate1	NA	71.34		NA	69.81		NA	58.21		57.53	NA
				Replicate2	NA	71.17		NA	69.64		NA	58.26		57.39	NA
	CitrinR010	Plasmid	c.1638_1660dup/IVS6+5G>A	Replicate1	NA	71.19		75.57	69.6		51.22	58.36		NA	67.21
				Replicate2	NA	71.19		75.57	69.65		51.35	58.3		NA	67.26
	CitrinR011	Plasmid	c.851_854del/IVS16ins3kb	Replicate1	64.04	71.47		NA	69.66		NA	58.39		57.55	67.21
				Replicate2	63.87	71.33		NA	69.69		NA	58.32		57.46	67.13
Technician 02	CitrinR001	Clinical Sample	WT/WT	Replicate1	NA	71.23		NA	69.73		NA	58.35		NA	67.25
				Replicate2	NA	71.22		NA	69.69		NA	58.31		NA	67.25
	CitrinR002	Clinical Sample	WT/c.851_854del	Replicate1	63.88	71.31		NA	69.62		NA	58.31		NA	67.29
				Replicate2	63.76	71.29		NA	69.71		NA	58.3		NA	67.25
	CitrinR003	Clinical Sample	WT/c.1638_1660dup	Replicate1	NA	71.24		75.61	69.94		NA	58.21		NA	67.09
				Replicate2	NA	71.14		75.64	69.72		NA	58.07		NA	67.06
	CitrinR004	Clinical Sample	WT/IVS6+5G>A	Replicate1	NA	71.21		NA	69.71		51.31	58.38		NA	67.21
				Replicate2	NA	71.19		NA	69.78		51.31	58.3		NA	67.18
	CitrinR005	Clinical Sample	WT/IVS16ins3kb	Replicate1	NA	71.21		NA	69.78		NA	58.23		57.62	67.21
				Replicate2	NA	71.31		NA	69.77		NA	58.35		57.53	67.26
	CitrinR006	Plasmid	c.851_854del/c.851_854del	Replicate1	63.92	NA		NA	69.63		NA	58.27		NA	67.15
				Replicate2	63.89	NA		NA	69.63		NA	58.26		NA	67.17
	CitrinR007	Plasmid	c.1638_1660dup/c.1638_1660dup	Replicate1	NA	71.23		75.4	NA		NA	58.25		NA	67.1
				Replicate2	NA	71.21		75.51	NA		NA	58.31		NA	67.13
	CitrinR008	Plasmid	IVS6+5G>A/IVS6+5G>A	Replicate1	NA	71.17		NA	69.67		51.52	NA		NA	67.24
				Replicate2	NA	71.24		NA	69.75		51.37	NA		NA	67.28
	CitrinR009	Plasmid	IVS16ins3kb/IVS16ins3kb	Replicate1	NA	71.17		NA	69.68		NA	58.18		57.36	NA
				Replicate2	NA	71.17		NA	69.61		NA	58.34		57.36	NA
	CitrinR010	Plasmid	c.1638_1660dup/IVS6+5G>A	Replicate1	NA	71.33		75.51	69.57		51.09	58.41		NA	67.34
				Replicate2	NA	71.25		75.39	69.51		51	58.28		NA	67.31
	CitrinR011	Plasmid	c.851_854del/IVS16ins3kb	Replicate1	63.84	71.28		NA	69.74		NA	58.15		57.42	67.05
				Replicate2	63.78	71.31		NA	69.66		NA	58.28		57.49	67.08
NA: not applicable

## Sheet: Day 3
Table S3. The raw data of the reproducibility assay
Technician	Sample No.	Sample type	Genotype	Replicate	c.851_854del (FAM channel)			c.1638_1660dup (CY5 channel)			IVS6+5G>A (CY5 channel)			IVS16ins3kb (ROX channel)
					Tm1 (Mutant)	Tm2 (Wild-type)		Tm1 (Mutant)	Tm2 (Wild-type)		Tm1 (Mutant)	Tm2 (Wild-type)		Tm1 (Mutant)	Tm2 (Wild-type)
Technician 01	CitrinR001	Clinical Sample	WT/WT	Replicate1	NA	71.19		NA	69.74		NA	58.24		NA	67.15
				Replicate2	NA	71.26		NA	69.78		NA	58.33		NA	67.23
	CitrinR002	Clinical Sample	WT/c.851_854del	Replicate1	63.83	71.37		NA	69.76		NA	58.38		NA	67.31
				Replicate2	63.71	71.24		NA	69.55		NA	58.24		NA	67.19
	CitrinR003	Clinical Sample	WT/c.1638_1660dup	Replicate1	NA	71.17		75.61	69.74		NA	58.2		NA	67.15
				Replicate2	NA	71.14		75.62	69.71		NA	58.1		NA	67.08
	CitrinR004	Clinical Sample	WT/IVS6+5G>A	Replicate1	NA	71.21		NA	69.7		51.34	58.37		NA	67.22
				Replicate2	NA	71.23		NA	69.79		51.31	58.29		NA	67.18
	CitrinR005	Clinical Sample	WT/IVS16ins3kb	Replicate1	NA	71.34		NA	69.84		NA	58.43		57.62	67.32
				Replicate2	NA	71.28		NA	69.68		NA	58.33		57.51	67.25
	CitrinR006	Plasmid	c.851_854del/c.851_854del	Replicate1	63.96	NA		NA	69.63		NA	58.3		NA	67.23
				Replicate2	63.9	NA		NA	69.64		NA	58.02		NA	67.17
	CitrinR007	Plasmid	c.1638_1660dup/c.1638_1660dup	Replicate1	NA	71.23		75.4	NA		NA	58.3		NA	67.23
				Replicate2	NA	71.27		75.39	NA		NA	58.34		NA	67.28
	CitrinR008	Plasmid	IVS6+5G>A/IVS6+5G>A	Replicate1	NA	71.28		NA	69.71		51.3	NA		NA	67.24
				Replicate2	NA	71.29		NA	69.7		51.44	NA		NA	67.36
	CitrinR009	Plasmid	IVS16ins3kb/IVS16ins3kb	Replicate1	NA	71.18		NA	69.63		NA	58.28		57.49	NA
				Replicate2	NA	71.18		NA	69.65		NA	58.25		57.41	NA
	CitrinR010	Plasmid	c.1638_1660dup/IVS6+5G>A	Replicate1	NA	71.27		75.53	69.67		50.98	58.11		NA	67.36
				Replicate2	NA	71.3		75.66	69.72		51.21	58.42		NA	67.35
	CitrinR011	Plasmid	c.851_854del/IVS16ins3kb	Replicate1	64.09	71.49		NA	69.84		NA	58.4		57.51	67.2
				Replicate2	63.98	71.39		NA	69.78		NA	58.32		57.47	67.14
Technician 02	CitrinR001	Clinical Sample	WT/WT	Replicate1	NA	71.24		NA	69.74		NA	58.34		NA	67.24
				Replicate2	NA	71.2		NA	69.71		NA	58.32		NA	67.22
	CitrinR002	Clinical Sample	WT/c.851_854del	Replicate1	63.82	71.3		NA	69.58		NA	58.31		NA	67.19
				Replicate2	63.9	71.41		NA	69.87		NA	58.45		NA	67.27
	CitrinR003	Clinical Sample	WT/c.1638_1660dup	Replicate1	NA	71.28		75.63	69.81		NA	58.31		NA	67.18
				Replicate2	NA	71.17		75.67	69.69		NA	58.2		NA	67.06
	CitrinR004	Clinical Sample	WT/IVS6+5G>A	Replicate1	NA	71.25		NA	69.75		51.33	58.49		NA	67.22
				Replicate2	NA	71.1		NA	69.68		51.23	58.21		NA	67.06
	CitrinR005	Clinical Sample	WT/IVS16ins3kb	Replicate1	NA	71.19		NA	69.79		NA	58.33		57.54	67.19
				Replicate2	NA	71.34		NA	69.75		NA	58.37		57.5	67.27
	CitrinR006	Plasmid	c.851_854del/c.851_854del	Replicate1	63.94	NA		NA	69.7		NA	58.33		NA	67.22
				Replicate2	63.95	NA		NA	69.69		NA	58.3		NA	67.2
	CitrinR007	Plasmid	c.1638_1660dup/c.1638_1660dup	Replicate1	NA	71.25		75.48	NA		NA	58.28		NA	67.14
				Replicate2	NA	71.26		75.52	NA		NA	58.32		NA	67.21
	CitrinR008	Plasmid	IVS6+5G>A/IVS6+5G>A	Replicate1	NA	71.17		NA	69.63		51.35	NA		NA	67.22
				Replicate2	NA	71.23		NA	69.71		51.49	NA		NA	67.26
	CitrinR009	Plasmid	IVS16ins3kb/IVS16ins3kb	Replicate1	NA	71.21		NA	69.62		NA	58.34		57.31	NA
				Replicate2	NA	71.19		NA	69.65		NA	58.25		57.33	NA
	CitrinR010	Plasmid	c.1638_1660dup/IVS6+5G>A	Replicate1	NA	71.34		75.58	69.54		50.78	58.2		NA	67.33
				Replicate2	NA	71.16		75.52	69.6		51.24	58.28		NA	67.15
	CitrinR011	Plasmid	c.851_854del/IVS16ins3kb	Replicate1	63.89	71.35		NA	69.71		NA	58.22		57.44	67.07
				Replicate2	63.87	71.33		NA	69.7		NA	58.39		57.44	67.18
NA: not applicable

## Sheet: Day 5
Table S3. The raw data of the reproducibility assay
Technician	Sample No.	Sample type	Genotype	Replicate	c.851_854del (FAM channel)			c.1638_1660dup (CY5 channel)			IVS6+5G>A (CY5 channel)			IVS16ins3kb (ROX channel)
					Tm1 (Mutant)	Tm2 (Wild-type)		Tm1 (Mutant)	Tm2 (Wild-type)		Tm1 (Mutant)	Tm2 (Wild-type)		Tm1 (Mutant)	Tm2 (Wild-type)
Technician 01	CitrinR001	Clinical Sample	WT/WT	Replicate1	NA	71.22		NA	69.71		NA	58.19		NA	67.17
				Replicate2	NA	71.26		NA	69.78		NA	58.25		NA	67.16
	CitrinR002	Clinical Sample	WT/c.851_854del	Replicate1	63.77	71.33		NA	69.72		NA	58.34		NA	67.26
				Replicate2	63.67	71.2		NA	69.58		NA	58.21		NA	67.1
	CitrinR003	Clinical Sample	WT/c.1638_1660dup	Replicate1	NA	71.21		75.82	69.78		NA	58.07		NA	67.05
				Replicate2	NA	71.11		75.51	69.7		NA	58.12		NA	67.06
	CitrinR004	Clinical Sample	WT/IVS6+5G>A	Replicate1	NA	71.17		NA	69.78		51.26	58.26		NA	67.16
				Replicate2	NA	71.23		NA	69.83		51.4	58.37		NA	67.24
	CitrinR005	Clinical Sample	WT/IVS16ins3kb	Replicate1	NA	71.19		NA	69.76		NA	58.34		57.46	67.21
				Replicate2	NA	71.25		NA	69.83		NA	58.34		57.59	67.26
	CitrinR006	Plasmid	c.851_854del/c.851_854del	Replicate1	64.13	NA		NA	69.87		NA	58.17		NA	67.12
				Replicate2	63.93	NA		NA	69.65		NA	58.12		NA	67.1
	CitrinR007	Plasmid	c.1638_1660dup/c.1638_1660dup	Replicate1	NA	71.2		75.48	NA		NA	58.11		NA	67.21
				Replicate2	NA	71.21		75.41	NA		NA	58.34		NA	67.25
	CitrinR008	Plasmid	IVS6+5G>A/IVS6+5G>A	Replicate1	NA	71.19		NA	69.69		51.38	NA		NA	67.23
				Replicate2	NA	71.24		NA	69.83		51.49	NA		NA	67.3
	CitrinR009	Plasmid	IVS16ins3kb/IVS16ins3kb	Replicate1	NA	71.24		NA	69.62		NA	58.22		57.5	NA
				Replicate2	NA	71.21		NA	69.7		NA	58.29		57.43	NA
	CitrinR010	Plasmid	c.1638_1660dup/IVS6+5G>A	Replicate1	NA	71.2		75.52	69.5		51.09	58.26		NA	67.23
				Replicate2	NA	71.16		75.4	69.68		51.21	58.26		NA	67.22
	CitrinR011	Plasmid	c.851_854del/IVS16ins3kb	Replicate1	63.89	71.33		NA	69.42		NA	58.25		57.44	67.12
				Replicate2	63.84	71.36		NA	69.76		NA	58.24		57.47	67.16
Technician 02	CitrinR001	Clinical Sample	WT/WT	Replicate1	NA	71.23		NA	69.79		NA	58.35		NA	67.24
				Replicate2	NA	71.28		NA	69.76		NA	58.41		NA	67.24
	CitrinR002	Clinical Sample	WT/c.851_854del	Replicate1	63.86	71.39		NA	69.65		NA	58.45		NA	67.33
				Replicate2	63.8	71.35		NA	69.78		NA	58.32		NA	67.3
	CitrinR003	Clinical Sample	WT/c.1638_1660dup	Replicate1	NA	71.2		75.61	69.69		NA	58.27		NA	67.18
				Replicate2	NA	71.2		75.57	69.73		NA	58.23		NA	67.15
	CitrinR004	Clinical Sample	WT/IVS6+5G>A	Replicate1	NA	71.2		NA	69.71		51.39	58.44		NA	67.25
				Replicate2	NA	71.28		NA	69.73		51.49	58.42		NA	67.29
	CitrinR005	Clinical Sample	WT/IVS16ins3kb	Replicate1	NA	71.3		NA	69.68		NA	58.36		57.56	67.24
				Replicate2	NA	71.19		NA	69.78		NA	58.32		57.5	67.21
	CitrinR006	Plasmid	c.851_854del/c.851_854del	Replicate1	63.97	NA		NA	69.65		NA	58.29		NA	67.13
				Replicate2	63.92	NA		NA	69.66		NA	58.28		NA	67.24
	CitrinR007	Plasmid	c.1638_1660dup/c.1638_1660dup	Replicate1	NA	71.15		75.38	NA		NA	58.28		NA	67.22
				Replicate2	NA	71.16		75.44	NA		NA	58.28		NA	67.15
	CitrinR008	Plasmid	IVS6+5G>A/IVS6+5G>A	Replicate1	NA	71.2		NA	69.66		51.36	NA		NA	67.25
				Replicate2	NA	71.18		NA	69.64		51.52	NA		NA	67.26
	CitrinR009	Plasmid	IVS16ins3kb/IVS16ins3kb	Replicate1	NA	71.19		NA	69.63		NA	58.39		57.37	NA
				Replicate2	NA	71.15		NA	69.59		NA	58.33		57.27	NA
	CitrinR010	Plasmid	c.1638_1660dup/IVS6+5G>A	Replicate1	NA	71.21		75.48	69.49		51.14	58.28		NA	67.25
				Replicate2	NA	71.27		75.56	69.6		51.07	58.28		NA	67.31
	CitrinR011	Plasmid	c.851_854del/IVS16ins3kb	Replicate1	63.7	71.28		NA	69.66		NA	58.31		57.35	67.09
				Replicate2	63.76	71.29		NA	69.64		NA	58.34		57.37	67.16
NA: not applicable
																51.44	70.63
																71.51
																58.21	69.85

## Sheet: Day 8
Table S3. The raw data of the reproducibility assay
Technician	Sample No.	Sample type	Genotype	Replicate	c.851_854del (FAM channel)			c.1638_1660dup (CY5 channel)			IVS6+5G>A (CY5 channel)			IVS16ins3kb (ROX channel)
					Tm1 (Mutant)	Tm2 (Wild-type)		Tm1 (Mutant)	Tm2 (Wild-type)		Tm1 (Mutant)	Tm2 (Wild-type)		Tm1 (Mutant)	Tm2 (Wild-type)
Technician 01	CitrinR001	Clinical Sample	WT/WT	Replicate1	NA	71.16		NA	69.63		NA	58.29		NA	67.14
				Replicate2	NA	71.23		NA	69.76		NA	58.21		NA	67.2
	CitrinR002	Clinical Sample	WT/c.851_854del	Replicate1	63.78	71.32		NA	69.76		NA	58.31		NA	67.3
				Replicate2	63.73	71.29		NA	69.67		NA	58.18		NA	67.19
	CitrinR003	Clinical Sample	WT/c.1638_1660dup	Replicate1	NA	71.13		75.39	69.78		NA	58.18		NA	67.05
				Replicate2	NA	71.19		75.63	69.74		NA	58.07		NA	67.06
	CitrinR004	Clinical Sample	WT/IVS6+5G>A	Replicate1	NA	71.22		NA	69.78		51.27	58.23		NA	67.17
				Replicate2	NA	71.26		NA	69.8		51.36	58.4		NA	67.24
	CitrinR005	Clinical Sample	WT/IVS16ins3kb	Replicate1	NA	71.21		NA	69.78		NA	58.28		57.48	67.18
				Replicate2	NA	71.23		NA	69.73		NA	58.29		57.48	67.17
	CitrinR006	Plasmid	c.851_854del/c.851_854del	Replicate1	63.91	NA		NA	69.61		NA	58.31		NA	67.21
				Replicate2	63.87	NA		NA	69.59		NA	58.25		NA	67.19
	CitrinR007	Plasmid	c.1638_1660dup/c.1638_1660dup	Replicate1	NA	71.19		75.46	NA		NA	58.3		NA	67.21
				Replicate2	NA	71.19		75.48	NA		NA	58.47		NA	67.19
	CitrinR008	Plasmid	IVS6+5G>A/IVS6+5G>A	Replicate1	NA	71.32		NA	69.7		51.38	NA		NA	67.33
				Replicate2	NA	71.28		NA	69.78		51.47	NA		NA	67.33
	CitrinR009	Plasmid	IVS16ins3kb/IVS16ins3kb	Replicate1	NA	71.21		NA	69.75		NA	58.33		57.53	NA
				Replicate2	NA	71.19		NA	69.67		NA	58.28		57.39	NA
	CitrinR010	Plasmid	c.1638_1660dup/IVS6+5G>A	Replicate1	NA	71.35		75.53	69.68		51.26	58.35		NA	67.37
				Replicate2	NA	71.29		75.51	69.69		51.2	58.43		NA	67.37
	CitrinR011	Plasmid	c.851_854del/IVS16ins3kb	Replicate1	63.94	71.4		NA	69.74		NA	58.27		57.52	67.17
				Replicate2	63.82	71.4		NA	69.74		NA	58.61		57.51	67.26
Technician 02	CitrinR001	Clinical Sample	WT/WT	Replicate1	NA	71.2		NA	69.69		NA	58.3		NA	67.14
				Replicate2	NA	71.23		NA	69.74		NA	58.32		NA	67.22
	CitrinR002	Clinical Sample	WT/c.851_854del	Replicate1	63.78	71.34		NA	69.59		NA	58.36		NA	67.29
				Replicate2	63.83	71.34		NA	69.89		NA	58.28		NA	67.21
	CitrinR003	Clinical Sample	WT/c.1638_1660dup	Replicate1	NA	71.3		75.61	69.68		NA	58.32		NA	67.23
				Replicate2	NA	71.11		75.52	69.6		NA	58.16		NA	67.07
	CitrinR004	Clinical Sample	WT/IVS6+5G>A	Replicate1	NA	71.2		NA	69.77		51.35	58.43		NA	67.17
				Replicate2	NA	71.24		NA	69.75		51.28	58.41		NA	67.25
	CitrinR005	Clinical Sample	WT/IVS16ins3kb	Replicate1	NA	71.32		NA	69.67		NA	58.36		57.5	67.21
				Replicate2	NA	71.33		NA	69.73		NA	58.33		57.43	67.25
	CitrinR006	Plasmid	c.851_854del/c.851_854del	Replicate1	63.98	NA		NA	69.75		NA	58.36		NA	67.33
				Replicate2	63.92	NA		NA	69.67		NA	58.25		NA	67.23
	CitrinR007	Plasmid	c.1638_1660dup/c.1638_1660dup	Replicate1	NA	71.19		75.36	NA		NA	58.22		NA	67.21
				Replicate2	NA	71.21		75.43	NA		NA	58.35		NA	67.15
	CitrinR008	Plasmid	IVS6+5G>A/IVS6+5G>A	Replicate1	NA	71.23		NA	69.69		51.42	NA		NA	67.28
				Replicate2	NA	71.28		NA	69.69		51.52	NA		NA	67.36
	CitrinR009	Plasmid	IVS16ins3kb/IVS16ins3kb	Replicate1	NA	71.18		NA	69.67		NA	58.2		57.37	NA
				Replicate2	NA	71.26		NA	69.63		NA	58.27		57.26	NA
	CitrinR010	Plasmid	c.1638_1660dup/IVS6+5G>A	Replicate1	NA	71.25		75.52	69.55		51.11	58.1		NA	67.11
				Replicate2	NA	71.19		75.47	69.6		51.12	58.31		NA	67.27
	CitrinR011	Plasmid	c.851_854del/IVS16ins3kb	Replicate1	63.8	71.3		NA	69.7		NA	58.29		57.46	67.09
				Replicate2	63.76	71.29		NA	69.65		NA	58.32		57.43	67.14
NA: not applicable
																59.19	68.92
																58.35	70.46

## Sheet: Day 11
Table S3. The raw data of the reproducibility assay
Technician	Sample No.	Sample type	Genotype	Replicate	c.851_854del (FAM channel)			c.1638_1660dup (CY5 channel)			IVS6+5G>A (CY5 channel)			IVS16ins3kb (ROX channel)
					Tm1 (Mutant)	Tm2 (Wild-type)		Tm1 (Mutant)	Tm2 (Wild-type)		Tm1 (Mutant)	Tm2 (Wild-type)		Tm1 (Mutant)	Tm2 (Wild-type)
Technician 01	CitrinR001	Clinical Sample	WT/WT	Replicate1	NA	71.2		NA	69.65		NA	58.27		NA	67.2
				Replicate2	NA	71.26		NA	69.74		NA	58.29		NA	67.26
	CitrinR002	Clinical Sample	WT/c.851_854del	Replicate1	63.71	71.26		NA	69.66		NA	58.31		NA	67.22
				Replicate2	63.72	71.27		NA	69.67		NA	58.3		NA	67.24
	CitrinR003	Clinical Sample	WT/c.1638_1660dup	Replicate1	NA	71.14		75.56	69.68		NA	58.15		NA	67.12
				Replicate2	NA	71.14		75.57	69.66		NA	58.08		NA	67.08
	CitrinR004	Clinical Sample	WT/IVS6+5G>A	Replicate1	NA	71.17		NA	69.7		51.21	58.34		NA	67.18
				Replicate2	NA	71.29		NA	69.8		51.4	58.48		NA	67.31
	CitrinR005	Clinical Sample	WT/IVS16ins3kb	Replicate1	NA	71.36		NA	69.71		NA	58.32		57.47	67.28
				Replicate2	NA	71.31		NA	69.72		NA	58.36		57.56	67.25
	CitrinR006	Plasmid	c.851_854del/c.851_854del	Replicate1	63.95	NA		NA	69.71		NA	58.31		NA	67.21
				Replicate2	63.89	NA		NA	69.6		NA	58.41		NA	67.26
	CitrinR007	Plasmid	c.1638_1660dup/c.1638_1660dup	Replicate1	NA	71.19		75.5	NA		NA	58.23		NA	67.21
				Replicate2	NA	71.3		75.53	NA		NA	58.36		NA	67.26
	CitrinR008	Plasmid	IVS6+5G>A/IVS6+5G>A	Replicate1	NA	71.25		NA	69.71		51.44	NA		NA	67.3
				Replicate2	NA	71.29		NA	69.7		50.94	NA		NA	67.35
	CitrinR009	Plasmid	IVS16ins3kb/IVS16ins3kb	Replicate1	NA	71.24		NA	69.75		NA	58.29		57.44	NA
				Replicate2	NA	71.19		NA	69.65		NA	58.27		57.39	NA
	CitrinR010	Plasmid	c.1638_1660dup/IVS6+5G>A	Replicate1	NA	71.34		75.59	69.67		51.18	58.42		NA	67.41
				Replicate2	NA	71.39		75.57	69.71		51.28	58.42		NA	67.4
	CitrinR011	Plasmid	c.851_854del/IVS16ins3kb	Replicate1	63.91	71.43		NA	69.8		NA	58.45		57.54	67.24
				Replicate2	63.83	71.37		NA	69.71		NA	58.33		57.45	67.15
Technician 02	CitrinR001	Clinical Sample	WT/WT	Replicate1	NA	71.25		NA	69.67		NA	58.33		NA	67.26
				Replicate2	NA	71.27		NA	69.71		NA	58.38		NA	67.29
	CitrinR002	Clinical Sample	WT/c.851_854del	Replicate1	63.79	71.35		NA	69.62		NA	58.41		NA	67.35
				Replicate2	63.73	71.29		NA	69.73		NA	58.32		NA	67.25
	CitrinR003	Clinical Sample	WT/c.1638_1660dup	Replicate1	NA	71.19		75.52	69.64		NA	58.28		NA	67.15
				Replicate2	NA	71.18		75.49	69.6		NA	58.21		NA	67.16
	CitrinR004	Clinical Sample	WT/IVS6+5G>A	Replicate1	NA	71.23		NA	69.63		51.36	58.3		NA	67.22
				Replicate2	NA	71.25		NA	69.67		51.38	58.38		NA	67.27
	CitrinR005	Clinical Sample	WT/IVS16ins3kb	Replicate1	NA	71.24		NA	69.61		NA	58.25		57.42	67.16
				Replicate2	NA	71.3		NA	69.7		NA	58.32		57.44	67.24
	CitrinR006	Plasmid	c.851_854del/c.851_854del	Replicate1	63.99	NA		NA	69.7		NA	58.39		NA	67.34
				Replicate2	63.94	NA		NA	69.69		NA	58.3		NA	67.31
	CitrinR007	Plasmid	c.1638_1660dup/c.1638_1660dup	Replicate1	NA	71.27		75.31	NA		NA	58.22		NA	67.27
				Replicate2	NA	71.26		75.36	NA		NA	58.3		NA	67.26
	CitrinR008	Plasmid	IVS6+5G>A/IVS6+5G>A	Replicate1	NA	71.24		NA	69.67		51.47	NA		NA	67.31
				Replicate2	NA	71.33		NA	69.72		51.35	NA		NA	67.37
	CitrinR009	Plasmid	IVS16ins3kb/IVS16ins3kb	Replicate1	NA	71.26		NA	69.66		NA	58.4		57.32	NA
				Replicate2	NA	71.16		NA	69.61		NA	58.33		57.27	NA
	CitrinR010	Plasmid	c.1638_1660dup/IVS6+5G>A	Replicate1	NA	71.26		75.48	69.54		51.06	58.21		NA	67.09
				Replicate2	NA	71.37		75.54	69.61		51.32	58.33		NA	67.37
	CitrinR011	Plasmid	c.851_854del/IVS16ins3kb	Replicate1	63.69	71.27		NA	69.71		NA	58.38		57.34	67.16
				Replicate2	63.78	71.3		NA	69.65		NA	58.25		57.48	67.14
NA: not applicable
																51.12	56.86	70.05
																51.18	58.75	69.92
